# Supplementary material for: O-GlcNAcylation promotes colorectal cancer metastasis via the miR-101-O-GlcNAc/EZH2 regulatory feedback circuit
Source: Oncogene. 2018 Aug 9;38(3):301–16. doi: 10.1038/s41388-018-0435-5 (PMC6336687; doi:10.1038/s41388-018-0435-5)
Supplement: Supplementary file 9 — List of LC-MSMS [file 41388_2018_435_MOESM9_ESM.xlsx]

## Sheet: Sheet1
List of LC-MS/MS
Flag-OGT Group	RL-2 Group	Intersection of the both group
Gene Symbols
TCP1	MYH9	ABO
ABCF2	ABO	ACTL6A
ABO	ABT1	ACTN4
ACTL6A	ACAD11	AFG3L2
ACTN4	ACOT8	AGK
AFG3L2	ACTL6A	ANP32E
AGK	ACTN4	ASPH
AIMP1	ACTR3	ATAD3A
ALYREF	ADAR	ATP5A1
ANP32A	AFG3L2	ATP5B
ANP32B	AGK	ATP5C1
ANP32E	AHDC1	BAZ1B
AP2A2	AHNAK	BMS1
ARHGAP23	ALDH18A1	C9orf114
ARID1A	ALG2	CCDC47
ASPH	ANKHD1	CCT4
ATAD3A	ANP32E	CD44
ATP5A1	ANXA2	CDC73
ATP5B	AP2S1	CDK12
ATP5C1	AP3B1	CHD1
AURKB	ARF1	CKAP5
BAZ1B	ARHGEF17	CLTC
BMS1	ARPC4	COPA
C9orf114	ASCC3	CROP
CCDC47	ASPH	CSNK2A1
CCT3	ATAD1	DDX10
CCT4	ATAD3A	DDX18
CD44	ATP11B	DDX24
CDC73	ATP1B1	DDX28
CDK12	ATP5A1	DDX39B
CHD1	ATP5B	DDX3X
CHERP	ATP5C1	DDX41
CKAP5	ATP5D	DECR1
CLDN2	ATP5L	DHX36
CLTC	ATP5O	DKC1
COPA	ATP6	DNAJB11
CROP	AYTL2	DPM1
CSDE1	BAZ1B	EBNA1BP2
CSNK2A1	BLOC1S6	EEF1D
CTNND1	BMS1	EIF2AK2
DBN1	BPTF	EIF2S1
DDX10	BUB3	EIF3F
DDX18	C11orf48	EL52
DDX24	C9orf114	ELAVL1
DDX28	CANX	ENO1
DDX39B	CAPRIN1	EPPK1
DDX3X	CAPZA2	ERAL1
DDX41	CBX3	EZH2
DDX54	CBX4	FACL5
DECR1	CCAR1	FAM120A
DHX30	CCDC137	FASN
DHX36	CCDC47	FBL
DKC1	CCDC86	FLNB
DKFZp434L1715	CCNK	FXR1
DNAJB11	CCNL1	GANAB
DNAJC13	CCT4	GNAI3
DPM1	CCT7	GNL2
DPYSL3	CD3EAP	GNL3
EBNA1BP2	CD44	GNL3L
EEF1A1	CDC73	GPC1
EEF1B2	CDK105	GTF3C1
EEF1D	CDK12	GTPBP10
EIF2AK2	CDK13	GTPBP6
EIF2S1	CDK9	H1FX
EIF3F	CENPV	H2AFY
EL52	CFL1	HCFC1
ELAVL1	CHD1	HIST1H1C
ENO1	CHD3	HIST1H4J
EPHB4	CHP1	HNRNPA1
EPPK1	CIRH1A	HNRNPA2B1
ERAL1	CIT	HNRNPAB
EZH2	CKAP5	HNRNPC
EZR	CLPX	HNRNPD
FACL5	CLTC	HNRNPF
FAM120A	CMAS	HNRNPK
FARSA	CMPK1	HNRNPM
FASN	COL12A1	HP1BP3
FBL	COPA	HSP90AB1
FLNB	COX2	HSPA1A
FXR1	COX5A	HSPA5
GANAB	CPSF6	HSPA8
GNAI3	CPSF7	IGF2BP3
GNL2	CREBBP	IQGAP1
GNL3	CROP	ITPR3
GNL3L	CSNK1D	KARS
GPC1	CSNK2A1	KPNA2
GTF3C1	CSNK2B	KRT19
GTF3C4	CTCF	KRT2
GTF3C5	DDX10	KRT20
GTPBP10	DDX17	KRT8
GTPBP6	DDX18	L27a
H1FX	DDX21	LMNA
H2AFY	DDX24	LSG1
HCFC1	DDX28	MATR3
HIST1H1C	DDX31	MINA
HIST1H4J	DDX39B	MKI67
HNRNPA0	DDX3X	MRPL2
HNRNPA1	DDX41	MRPL39
HNRNPA2B1	DDX42	MRPS2
HNRNPAB	DDX56	MRPS31
HNRNPC	DECR1	MTCH2
HNRNPD	DEK	MTERFD1
HNRNPF	DENND2A	MYH10
HNRNPK	DERL1	MYH14
HNRNPM	DHX36	MYH9
HP1BP3	DIDO1	MYO1D
HSP90AB1	DKC1	MYO5B
HSPA1A	DKFZp434D199	NARS2
HSPA5	DKFZp586G1518	Nbla03646
HSPA8	DKFZp586I1223	NCBP1
HTATSF1	DKFZp686P2249	NIFK
IGF2BP3	DKFZp761N202	NPM1
IGHMBP2	DKFZp781N1972	NUMA1
IGKV A18	DNAJA1	NUP205
IQGAP1	DNAJB11	OGT
ITPR3	DNAJB12	P4HB
KARS	DNAJC21	PABPC1
KIAA1199	DPM1	PABPN1
KIF23	EBNA1BP2	PBRM1
KPNA2	EEF1D	PDIA6
KRT13	EEF1G	PGAM5
KRT19	EIF1AY	PHB
KRT2	EIF2A	PNO1
KRT20	EIF2AK2	POLR2A
KRT8	EIF2S1	PRKDC
L27a	EIF3A	PRPF19
LBR	EIF3C	PRRC2C
LMNA	EIF3F	RALY
LMO7	EIF4G1	RBM25
LOC401309	EIF6	RBM47
LONP1	EL52	RBMX
LRWD1	ELAC2	RFC4
LSG1	ELAVL1	RNF2
MATR3	ELOVL1	RNMT
MINA	ENO1	RPL10
MKI67	EPPK1	RPL13
MOGS	EPRS	RPL21
MRPL2	ERAL1	RPL7L1
MRPL28	ERH	RPN2
MRPL37	ERP44	RPP30
MRPL38	EXOSC10	RPS10
MRPL39	EXOSC3	RPS16
MRPL44	EXOSC4	RPS20
MRPL46	EXOSC5	RPS3
MRPS2	EZH2	RPS3A
MRPS22	FACL5	RPS6
MRPS31	FAM120A	RPS8
MRPS5	FAM207A	RPSA
MRPS9	FARS2	RUVBL2
MTCH2	FASN	SAP30BP
MTERFD1	FASTKD2	SARS2
MYH10	FAU	SF3A1
MYH14	FBL	SFPQ
MYH9	FKBP11	SFRS11
MYO1B	FKBP2	SFRS6
MYO1C	FLNA	SFXN3
MYO1D	FLNB	SLC12A2
MYO5B	FLOT2	SLC25A11
NARS2	FXR1	SLC25A22
Nbla03646	GADD45GIP1	SLC25A6
NCBP1	GALNT3	SNRNP200
NCL	GANAB	SNRPA
NGDN	GAPDH	SNRPB2
NIFK	GLG1	SNRPD1
NPM1	GNAI3	SNRPN
NUMA1	GNB2	SPTAN1
NUP205	GNB2L1	SPTBN1
OGT	GNL2	SRRM2
P4HB	GNL3	SRSF1
PABPC1	GNL3L	SRSF10
PABPN1	GOLGA2	SRSF2
PAF1	GPATCH4	SRSF5
PBRM1	GPC1	STAU1
PCNA	GTF3C1	SUPT16H
PDCD11	GTPBP10	SUPT5H
PDIA6	GTPBP6	SUPT6H
PGAM5	H1F0	SYNCRIP
PHB	H1FX	TBL3
PNO1	H2AFV	TCOF1
POLR1C	H2AFY	TCP1
POLR2A	H3F3B	TFB1M
PPIB	HCFC1	TFB2M
PRKDC	hCG_1818784	THAP11
PRPF19	hCG_1994130	TJP1
PRPF4	hCG_2044799	TMA16
PRPF6	HDGFRP2	TMPO
PRPF8	HDLBP	TMPO
PRRC2C	HIST1H1B	TOP1
PSMA4	HIST1H1C	TOP2A
PTCD3	HIST1H2AB	TOP2B
PURA	HIST1H2BC	TOR4A
PURB	HIST1H4J	TPR
RALY	HIST2H2AC	TRA1
RBM25	HIST2H2BD	TRA2B
RBM47	HIST2H3PS2	TSR1
RBMX	HIST3H2BB	TUBB2C
RCN2	HK1	TUFM
RFC4	HNRNPA1	U2SURP
RNF2	HNRNPA2B1	UBB
RNMT	HNRNPAB	UPF1
RPL10	HNRNPC	UQCRC2
RPL13	HNRNPD	UTP20
RPL21	HNRNPF	VCP
RPL6	HNRNPH1	VDAC2
RPL7L1	HNRNPH2	XRCC5
RPN2	HNRNPK	YBX1
RPP30	HNRNPM	YWHAZ
RPS10	HNRPR
RPS16	HP1BP3
RPS20	HSD17B10
RPS3	HSP90AB1
RPS3A	HSPA1A
RPS6	HSPA5
RPS8	HSPA8
RPSA	HSPD1
RUVBL2	HSPE1
SAP30BP	HSPG2
SARS2	ICT1
SF3A1	IGF1R
SF3B1	IGF2BP3
SFPQ	ILF3
SFRS11	IMMT
SFRS6	IMP3
SFXN3	IQGAP1
SLC12A2	ITGB4
SLC25A11	ITPR3
SLC25A22	JMJD1C
SLC25A3	KARS
SLC25A6	KHSRP
SLC4A1AP	KIAA1522
SMAD3	KIF18B
SNRNP200	KIF4A
SNRPA	KPNA2
SNRPB2	KPNA3
SNRPD1	KRT19
SNRPN	KRT2
SPTAN1	KRT20
SPTBN1	KRT8
SRRM2	KTN1
SRSF1	L27a
SRSF10	LACTB
SRSF2	LARP4
SRSF5	LARP4B
SSB	LARS
SSRP1	LGALS4
STAU1	LIMA1
SUPT16H	LLGL1
SUPT5H	LLPH
SUPT6H	LMNA
SYNCRIP	LSG1
TBL3	LSM14B
TCOF1	LYZ
TEFM	MAGOH
TFB1M	MALSU1
TFB2M	MAP4
THAP11	MATR3
THOC2	MCM6
THRAP3	MCM7
TJP1	MDC1
TJP2	ME2
TMA16	MED17
TMPO	MED20
TOP1	METTL17
TOP2A	MFGE8
TOP2B	MGST1
TOR4A	MINA
TP53	MKI67
TPM4	MLLT6
TPR	MND1
TRA1	MPG
TRA2B	MRLC3
TRAM1	MRM1
TROVE2	MRP63
TSR1	MRPL1
TTBK2	MRPL12
TUBB2C	MRPL13
TUFM	MRPL14
U2SURP	MRPL16
UBB	MRPL17
UPF1	MRPL2
UQCRC2	MRPL22
UTP20	MRPL24
VCP	MRPL27
VDAC2	MRPL30
VPRBP	MRPL32
WBSCR22	MRPL33
WDR3	MRPL39
XRCC5	MRPL41
YBX1	MRPL47
YWHAZ	MRPL48
YY1	MRPL49
	MRPL50
	MRPL53
	MRPL55
	MRPL9
	MRPS11
	MRPS14
	MRPS15
	MRPS16
	MRPS17
	MRPS2
	MRPS21
	MRPS23
	MRPS24
	MRPS28
	MRPS30
	MRPS31
	MRPS6
	MRPS7
	MRTO4
	MSI2
	MSN
	MTA2
	MTCH1
	MTCH2
	MTDH
	MTERF
	MTERFD1
	MTFMT
	MYH10
	MYH14
	MYL6
	MYO1D
	MYO5B
	MYO6
	NACA
	NARS2
	Nbla03646
	NCBP1
	NCBP2
	NCOR1
	NCOR2
	NDUFA5
	NDUFB10
	NEFM
	NHP2
	NIFK
	NIP7
	NKRF
	NMT1
	NOC4L
	NOLC1
	NOP14
	NOP56
	NOSTRIN
	NPM1
	NPM3
	NUDT8
	NUMA1
	NUP153
	NUP205
	NUP43
	NUP50
	NUP54
	NUP62
	NUP88
	OGT
	OLA1
	P14
	P4HB
	PABPC1
	PABPC4
	PABPN1
	PBRM1
	PCF11
	PCMT1
	PDIA3
	PDIA4
	PDIA5
	PDIA6
	PGAM5
	PHB
	PNO1
	POLR2A
	POLR2E
	POLR2H
	POM121C
	POP7
	POTEE
	PPAN
	PPIH
	PPM1H
	PPP1CA
	PPP1CB
	PPP1CC
	PPP1R10
	PPP4R2
	PPP4R4
	PRDM5
	PRDX1
	PRKDC
	PRPF19
	PRPF3
	PRPF38B
	PRRC2A
	PRRC2C
	PSIP1
	PTBP1
	PTDSS1
	PTPLAD1
	PTRF
	PYCR1
	QSER1
	RAD21
	RAE1
	RALA
	RALY
	RANBP2
	RANGAP1
	RBBP4
	RBM25
	RBM28
	RBM3
	RBM47
	RBMX
	RCC1
	RCL1
	REEP4
	RFC2
	RFC4
	RNF2
	RNGTT
	RNMT
	RPL10
	RPL10A
	RPL13
	RPL15
	RPL17
	RPL18
	RPL18A
	RPL19
	RPL21
	RPL22
	RPL23
	RPL24
	RPL26
	RPL27
	RPL28
	RPL30
	RPL32
	RPL35
	RPL35A
	RPL36
	RPL37A
	RPL38
	RPL5
	RPL7L1
	RPL9
	RPLP1
	RPLP2
	RPN2
	RPP25
	RPP30
	RPS10
	RPS11
	RPS12
	RPS13
	RPS14
	RPS15
	RPS16
	RPS17L
	RPS18
	RPS19
	RPS20
	RPS21
	RPS23
	RPS24
	RPS25
	RPS26
	RPS27
	RPS28
	RPS29
	RPS3
	RPS3A
	RPS5
	RPS6
	RPS7
	RPS8
	RPS9
	RPSA
	RRBP1
	RRP9
	RSBN1L
	RSL1D1
	RUVBL1
	RUVBL2
	SAMD4A
	SAP30BP
	SARS2
	SCAF4
	SDC1
	SDF2L1
	SEC22B
	SERPINB11
	SF3A1
	SF3B5
	SFPQ
	SFRS11
	SFRS3
	SFRS6
	SFXN3
	SGPL1
	SKP1
	SLC12A2
	SLC22A18
	SLC25A1
	SLC25A11
	SLC25A22
	SLC25A6
	SLC27A4
	SLIRP
	SLMAP
	SMARCE1
	SMC1A
	SMC2
	SNRNP200
	SNRPA
	SNRPB2
	SNRPD1
	SNRPD2
	SNRPD3
	SNRPE
	SNRPG
	SNRPN
	SPTAN1
	SPTBN1
	SQSTM1
	SRP14
	SRP72
	SRP9
	SRPK1
	SRRM2
	SRSF1
	SRSF10
	SRSF2
	SRSF5
	SRSF9
	SSBP1
	STAU1
	STON2
	STRAP
	STRBP
	STXBP3
	SUPT16H
	SUPT4H1
	SUPT5H
	SUPT6H
	SUZ12
	SVIL
	SYNCRIP
	TARS2
	TBL3
	TCEB2
	TCEB3
	TCOF1
	TCP1
	TFAM
	TFB1M
	TFB2M
	TFG
	THAP11
	TJP1
	TMA16
	TMEM97
	TMOD3
	TMPO
	TMPO
	TOP1
	TOP2A
	TOP2B
	TOR4A
	TPR
	TRA1
	TRA2A
	TRA2B
	TRIM11
	TRIM26
	TRIM56
	TRIO
	TRMT10C
	TRMT112
	TRMT2A
	TSR1
	TUBB2C
	TUFM
	TXNDC5
	U2AF2
	U2SURP
	UBAP2
	UBB
	UPF1
	UPF3B
	UQCR10
	UQCRC2
	UQCRFS1
	USP10
	USP49
	UTP20
	UTRN
	VAMP7
	VCP
	VDAC2
	WDR12
	WDR43
	WDR5
	WDR76
	WDR82
	WNK1
	XRCC5
	XRCC6
	YARS2
	YBX1
	YEATS2
	YWHAZ
	ZBTB7A
	ZC3H11A
	ZC3H15
	ZC3H4
	ZCRB1
	ZFR
	ZNF326
	ZNF592
